# Supplementary material for: DNA-Based Nanobiosensor for the Colorimetric Detection of Dengue Virus Serotype 2 Synthetic Target Oligonucleotide
Source: Biosensors (Basel). 2025 Jan 24;15(2):71. doi: 10.3390/bios15020071 (PMC11853087; doi:10.3390/bios15020071)
Supplement: Supplementary file 1 [file biosensors-15-00071-s001.zip]

Archive with 1 entries (1 files):
- biosensors-3322208-supplementary.pdf
